# Supplementary material for: Norepinephrine Administration Is Associated with Higher Mortality in Dialysis Requiring Acute Kidney Injury Patients with Septic Shock
Source: J Clin Med. 2018 Sep 12;7(9):274. doi: 10.3390/jcm7090274 (PMC6162856; doi:10.3390/jcm7090274)
Supplement: Supplementary file 1 [file jcm-07-00274-s001.zip]

Archive with 3 entries (2 files):
- Supplementary file.docx
- __MACOSX/
- __MACOSX/._Supplementary file.docx
